# Supplementary material for: A large Megaraptoridae (Theropoda: Coelurosauria) from Upper Cretaceous (Maastrichtian) of Patagonia, Argentina
Source: Sci Rep. 2022 Apr 26;12:6318. doi: 10.1038/s41598-022-09272-z (PMC9042913; doi:10.1038/s41598-022-09272-z)
Supplement: Supplementary file 2 — Supplementary Information 2. [file 41598_2022_9272_MOESM2_ESM.xlsx]

## Sheet: Measurement table
	Maip macrothorax (MPM-21545)								Tratayenia rosalesi (MUCPv-1162)									Murusraptor barrosaensis (MCF-PVPH-411)								Aerosteon riocoloradensis (MCNA-Pv-3137									Megaraptor namunhuaiquii (MUCPv-341)	Megaraptoridae indet. Cf. Australovenator wintonensis
	Axis	D2	D4	D5	D6	D7	D9	D10 or 11	D6	D7	D8	D9	D10	D11	D12	D13	S1	D3	D7	D8	D9	D11	D12	D13	S1	C4	C6	C8	D1	D4	D8	D10	D11	D13	C6	Cervical indet.
Distance between postzygapophyses	11.6	11.5			9.7	10.6	10.3		4.96	6.33	5.91	5.94	5.04	6.8				9.02	7.75	6.55	8.2	4.94	9	8.2		13.06	13.3	15.5	11.8	8.42	8.25	12.29	8.59	16.45	10.7
Anteroposterior width of parapophyses	1.1	3	2.7	5.1	4.9		5.8			2.51	2.34	2.58	2.15	1.98	1.98	2.75		2	2.1	1.97	1.53	2.7	1.4	1.5		2.67	2.81	2.65	2.5	2.76	2.85	2.44	2.35	1.71	2.83	1.15
Transversal distance between sagittal plane and parapophyses	3.6	4.75		5.65	3.9	4.4	5			4.16	3.09	3.16	3.53	2.86	4.22			5	4.95	4.15	4.75	3.7	6.6	4.72		4.26	5.9	4.78	4.76	4.64	4.96	6.73	5.59	9.88	4.24	0.7
Transversal width of neural canal	2.1	2.8			2.47		2.2			1.67	1.52	1.34		2.08				1.81	1.87	1.4	2.84	2.3	1.8	1.94		2.67	2.64	3.3	2.5	2.42	2.3	2.78	1.9	3.65	1.88	0.7
Height between base of SPOF and neural canal	1.6	2.65			3.9		5			3.72	4.4			3.13				5.25	2.55	4.2	4.92	3.8	5.6	4.75		1.39	2.15	1.76	1.6	3.64	5.82	5.48	5.72	9.14	1.08
Maximum anteroposterior length of centrum	8.2		9				11.6	10					6.75	6.65	6.16	8.66	8.72							8.84		12.47	11.2	12.48	10.4	8.19	9.28	10.6	10.7	12.7	8.16	4.9
Maximum dorsoventral height of centrum	6.34		9.8				10	9.22					9.56	8.76										15.2		10.35	10	10.36	8.83	9.28	11.4	13.31	13.8	11.7	7.26	1.6
Maximum transversal width of centrum	6.69		9.98				10.01	10.6					6.32	5.84										11.77		11.13	10.25	9.8	9.73	9.57	10.67	12.43	12.1	10.7	8.89	1.8
Maximum anteroposterior length of neural arch	759	12.04					17.2											21	9.3	12.7	13.05	12.25	13.1	13.1	10.8	17.4	18.75	12.6	12.8	10.9	14.14	17.5	17.14	15	12
Maximum dorsoventral height of neural arch	10.68																	24.3	14.94	23.2	23.9	19.15	26.7	23.4	15.7	12.57	14.26		12.2	17.7	22.09	26.78	24.95	40.9	10.47
Maximum transversal width of neural arch	12.75	14.1			23.9		31.4											20.77	20.35	17.9	19.6	16.5	27.1	19.9	10.5	16.68	13.3	25.14	21	21.14	20.42	23.1	16.1	39	16.7

## Sheet: Size estimation of Megaraptor
Measures (cms)	Megaraptor MUCPv-595	Megaraptor MUCPv-341	Size estimation of adult (mts)
C5 vertebra
Maximum length of vertebrae	6.95	14.57	6.28921
Maximum length of centrum	4.95	11	6.66667
Height between intrazigapophyseal lamina and posterior articular surface	5.3	12.8	7.24528
Height of centrum on posterior articular surface	2.6	10	11.5385
Length between transverse process and intrazigapophyseal lamina	2.55	6.7	7.88235
Scapula
Maximum length	22.5	43	5.73333
Height of blade at mid-length	2.3	7.25	9.45652
Height of acromion process	8.2	21.35	7.81098
Coracoid
Length between glenoig and posteroventral foramen	7	14.06	6.02571
Average value of all estimations			7.63
Measures (cms)	Megaraptor MUCPv-341	Aerosteon	Size estimation of Aerosteon (mts)
C5-C6 vertebrae
Maximum length of vertebrae	14.57	17.6	9.21675
Maximum length of centrum	11	12.8	8.87855
Height between intrazigapophyseal lamina and posterior articular surface	12.8	16.1	9.59711
Height of centrum on posterior articular surface	10	9.7	7.4011
Length between transverse process and intrazigapophyseal lamina	6.5	6.7	7.86477
Scapula
Maximum length	43	52	9.22698
Height of blade at mid-length	7.25	7.42	7.80891
Height of acromion process	21.35	24.3	8.68426
Coracoid
Maximun length of coracoid foramen	1.75	1.58	6.8888
Length between glenoig and posteroventral process	9.22	8.51	7.04244
Maximun dorsoventral height of coracoid	26.4	29.7	8.58375
Anteroposterior length of coracoid	15.12	16.23	8.19014
Average value of all estimations			8.28
Measures (cms)	Megaraptor MUCPv-341	Maip	Size estimation of Maip (mts)
Coracoid
Maximun length of coracoid foramen	1.75	1.84	8.0224
Length between glenoig and posteroventral process	9.22	10.26	8.49065
Maximun dorsoventral height of coracoid	26.4	35.2	10.1733
Anteroposterior length of coracoid	15.12	19.52	9.85037
Average value of all estimations			9.13

## Sheet: Maip vs Aerosteon
Measure (cms)	Maip (D2)	Aerosten (D1)	Percent of Maip		Measure (cms)	Maip (D4)	Aerosten (D4)	Percent of Maip
Distance between postzigapophyses	11.5	11.8	97.4576		Distance between postzigapophyses		8.3
Width of neural canal	2.8	2.57	108.949		Width of neural canal		2.48
Height between SPOL and neural canal	2.65	1.61	164.596		Height between SPOL and neural canal	2.7	3.6	75
Anteroposterior width of parapophyses	3	2.38	126.05		Anteroposterior width of parapophyses	2.7	2.81	96.0854
Distance between sagital plane and the parapophyses	4.75	4.33	109.7		Distance between sagital plane and the parapophyses		4.48
Maximun height at posterior articular surface of centrum					Maximun height at posterior articular surface of centrum	9.8	8.7	112.644
Anteroposterior lenght of centrum					Anteroposterior lenght of centrum	9.11	8.12	112.192
Average value of all measures			1.21		Average value of all measures			0.99
Measure (cms)	Maip (D9)	Aerosten (D8)	Percent of Maip		Measure (cms)	Maip	Aerosten	Percent of Maip
Distance between postzigapophyses	10.3	8.3	124.096		Maximun length of coracoid foramen	1.84	1.58	116.456
Width of neural canal	2.2	1.63	134.969		Length between glenoig and posteroventral process	10.26	8.51	120.564
Height between SPOL and neural canal	5	3.53	141.643		Maximun width of coracoid	35.2	29.7	118.519
Anteroposterior width of parapophyses	5.5	2.97	185.185		Anteroposterior length of coracoid	19.52	16.23	120.271
Distance between sagital plane and the parapophyses	5	5.58	89.6057		Average value of all measures			1.19
Maximun height at posterior articular surface of centrum	10	11.2	89.2857
Anteroposterior lenght of centrum	11.6	9.45	122.751
Average value of all measures			1.27

## Sheet: Maip vs Murusraptor
Measure (cms)	Maip (D2)	Murusraptor (D3)	Percent of Maip		Measure (cms)	Maip (D6)	Murusraptor (D7)	Percent of Maip
Distance between postzigapophyses	11.5	8	143.75		Distance between postzigapophyses	9.7	5.2	186.538
Width of neural canal	2.8	2.28	122.807		Width of neural canal	2.47	1.7	145.294
Height between SPOL and neural canal	2.65	2.7	98.1481		Height between SPOL and neural canal	3.9	4.55	85.7143
Anteroposterior width of parapophyses	3				Anteroposterior width of parapophyses	4.9	2.18	224.771
Distance between sagital plane and the parapophyses	4.75	4.5	105.556		Distance between sagital plane and the parapophyses	3.9	4.2	92.8571
average value of all measures			1.17		average value of all measures			1.6
Measure (cms)	Maip (D9)	Murusraptor (D9)	Percent of Maip
Distance between postzigapophyses	10.3	6.6	156.061
Width of neural canal	2.2	1.86	118.28
Height between SPOL and neural canal	5	4.92	101.626
Anteroposterior width of parapophyses	5.5	2.06	266.99
Distance between sagital plane and the parapophyses	5	4.68	106.838
average value of all measures			1.5
